# Supplementary material for: A dynamic bid price approach for the seat inventory control problem in railway networks with consideration of passenger transfer
Source: PLoS One. 2018 Aug 15;13(8):e0201718. doi: 10.1371/journal.pone.0201718 (PMC6093683; doi:10.1371/journal.pone.0201718)
Supplement: S1 Dataset — (XLSX) [file pone.0201718.s001.xlsx]

## Sheet: Sheet1
ID	Des	OriginSta	DesSta	ConSet	PreVec	Retreat
1	PAR → BRU(L)	Pairs	Brussels	1;2;3;4;5;6;7;8;9;10;11;12;13;14;15;16;17;18;19;20	55;25;15;6;4;3;4;5;6;15;15;20;4;3;2;1;2;2;3;8	10
2	PAR → BRU(H)	Pairs	Brussels	11;12;13;14;15;16;17;18;19;20	70;60;10;7;4;4;4;5;40;60	8
3	PAR → RTA(L)	Pairs	Rotterdam	21;22;23;24;25;26;27;28;29;30;31;32;33;34;35;36;37;38;39;40	30;20;10;3;5;20;25;10;4;4;4;8;2;1;2;2;3;3;2;2	15
4	PAR → RTA(H)	Pairs	Rotterdam	31;32;33;34;35;36;37;38;39;40	40;25;10;4;4;5;15;20;25;45	7
5	PAR → SCH(L)	Pairs	Schiphol	41;42;43;44;45;46;47;48;49;50;51;52;53;54;55;56;57;58;59;60	25;20;4;5;5;5;6;6;10;30;5;2;2;2;3;3;3;4;4;10	25
6	PAR → SCH(H)	Pairs	Schiphol	51;52;53;54;55;56;57;58;59;60	32;21;3;3;4;5;15;15;20;30	7
7	PAR → AMA(L)	Pairs	Amsterdam	61;62;63;64;65;66;67;68;69;70;71;72;73;74;75;76;77;78;79;80	20;2;5;5;6;6;7;7;6;8;15;3;3;4;3;3;4;4;5;4	20
8	PAR → AMA(H)	Pairs	Amsterdam	71;72;73;74;75;76;77;78;79;80	25;20;3;3;4;4;8;20;28;35	50
9	BRU → RTA(L)	Brussels	Rotterdam	81;82;83;84;85;86;87;88;89;90;91;92;93;94;95;96;97;98;99;100	60;50;6;4;4;5;20;22;7;32;10;4;3;2;2;2;3;4;4;15	10
10	BRU → RTA(H)	Brussels	Rotterdam	91;92;93;94;95;96;97;98;99;100	90;45;5;6;2;3;4;30;60;70	20
11	BRU → SCH(L)	Brussels	Schiphol	101;102;103;104;105;106;107;108;109;110;111;112;113;114;115;116;117;118;119;120	25;10;5;5;6;6;20;20;10;8;5;4;3;3;3;4;4;5;5;5	5
12	BRU → SCH(H)	Brussels	Schiphol	111;112;113;114;115;116;117;118;119;120	35;7;6;4;4;5;6;7;35;40	10
13	BRU → AMA(L)	Brussels	Amsterdam	121;122;123;124;125;126;127;128;129;130;131;132;133;134;135;136;137;138;139;140	24;4;4;3;3;5;6;6;10;10;3;2;2;2;2;3;4;5;5;6	30
14	BRU → AMA(H)	Brussels	Amsterdam	131;132;133;134;135;136;137;138;139;140	8;6;5;4;5;6;7;10;12;10	15
15	RTA → SCH(L)	Rotterdam	Schiphol	141;142;143;144;145;146;147;148;149;150;151;152;153;154;155;156;157;158;159;160	25;20;4;4;3;3;4;5;6;10;4;4;3;2;2;3;3;4;4;4	10
16	RTA → SCH(H)	Rotterdam	Schiphol	151;152;153;154;155;156;157;158;159;160	34;36;3;2;2;4;4;5;25;30	4
17	RTA → AMA(L)	Rotterdam	Amsterdam	161;162;163;164;165;166;167;168;169;170;171;172;173;174;175;176;177;178;179;180	40;10;5;4;3;4;5;5;6;25;4;2;1;2;2;2;3;4;4;5	20
18	RTA → AMA(H)	Rotterdam	Amsterdam	171;172;173;174;175;176;177;178;179;180	50;25;25;3;4;5;6;6;35;40	5
19	SCH → AMA(L)	Schiphol	Amsterdam	181;182;183;184;185;186;187;188;189;190;191;192;193;194;195;196;197;198;199;200	32;20;5;4;4;4;5;6;7;20;4;4;3;2;3;3;4;4;5;5	30
20	SCH → AMA(H)	Schiphol	Amsterdam	191;192;193;194;195;196;197;198;199;200	40;20;4;4;4;5;6;6;35;60	15
21	PAR → RTA(L)C	Pairs	Rotterdam	21;22;23;24;25;26;27;28;29;30;31;32;33;34;35;36;37;38;39;40;201;202;203;204;205;206;207;208;209	30;20;10;3;5;20;25;10;4;4;4;8;2;1;2;2;3;3;2;2;30;20;10;3;5;20;25;10;4	15
22	PAR → SCH(L)C	Pairs	Schiphol	41;42;43;44;45;46;47;48;49;50;51;52;53;54;55;56;57;58;59;60;210;211;212;213;214;215;216;217;218;228;229;230;231;232;233;234;235;236	25;20;4;5;5;5;6;6;10;30;5;2;2;2;3;3;3;4;4;10;25;20;4;5;5;5;6;6;10;25;20;4;5;5;5;6;6;10	25
23	PAR → AMA(L)C	Pairs	Amsterdam	61;62;63;64;65;66;67;68;69;70;71;72;73;74;75;76;77;78;79;80;219;220;221;222;223;224;225;226;227;237;238;239;240;241;242;243;244;245;246;247;248;249;250;251;252;253;254	20;2;5;5;6;6;7;7;6;8;15;3;3;4;3;3;4;4;5;4;20;2;5;5;6;6;7;7;6;20;2;5;5;6;6;7;7;6;20;2;5;5;6;6;7;7;6	20
24	BRU → SCH(L)C	Brussels	Schiphol	101;102;103;104;105;106;107;108;109;110;111;112;113;114;115;116;117;118;119;120;255;256;257;258;259;260;261;262;263	25;10;5;5;6;6;20;20;10;8;5;4;3;3;3;4;4;5;5;5;25;10;5;5;6;6;20;20;10	5
25	BRU → AMA(L)C	Brussels	Amsterdam	121;122;123;124;125;126;127;128;129;130;131;132;133;134;135;136;137;138;139;140;264;265;266;267;268;269;270;271;272;273;274;275;276;277;278;279;280;281	24;4;4;3;3;5;6;6;10;10;3;2;2;2;2;3;4;5;5;6;24;4;4;3;3;5;6;6;10;24;4;4;3;3;5;6;6;10	30
26	RTA → AMA(L)C	Rotterdam	Amsterdam	161;162;163;164;165;166;167;168;169;170;171;172;173;174;175;176;177;178;179;180;282;283;284;285;286;287;288;289;290	40;10;5;4;3;4;5;5;6;25;4;2;1;2;2;2;3;4;4;5;40;10;5;4;3;4;5;5;6	20
