# Supplementary material for: A dynamic bid price approach for the seat inventory control problem in railway networks with consideration of passenger transfer
Source: PLoS One. 2018 Aug 15;13(8):e0201718. doi: 10.1371/journal.pone.0201718 (PMC6093683; doi:10.1371/journal.pone.0201718)
Supplement: S2 Dataset — (XLSX) [file pone.0201718.s002.xlsx]

## Sheet: Sheet1
ID	Des	Res	Fare
1	Train1:Pairs->Brussels	1	200
2	Train2:Pairs->Brussels	2	200
3	Train3:Pairs->Brussels	3	200
4	Train4:Pairs->Brussels	4	200
5	Train5:Pairs->Brussels	5	200
6	Train6:Pairs->Brussels	6	200
7	Train7:Pairs->Brussels	7	200
8	Train8:Pairs->Brussels	8	200
9	Train9:Pairs->Brussels	9	200
10	Train10:Pairs->Brussels	10	200
11	Train1:Pairs->Brussels	1	400
12	Train2:Pairs->Brussels	2	400
13	Train3:Pairs->Brussels	3	400
14	Train4:Pairs->Brussels	4	400
15	Train5:Pairs->Brussels	5	400
16	Train6:Pairs->Brussels	6	400
17	Train7:Pairs->Brussels	7	400
18	Train8:Pairs->Brussels	8	400
19	Train9:Pairs->Brussels	9	400
20	Train10:Pairs->Brussels	10	400
21	Train1:Pairs->Rotterdam	1;11	300
22	Train2:Pairs->Rotterdam	2;12	300
23	Train3:Pairs->Rotterdam	3;13	300
24	Train4:Pairs->Rotterdam	4;14	300
25	Train5:Pairs->Rotterdam	5;15	300
26	Train6:Pairs->Rotterdam	6;16	300
27	Train7:Pairs->Rotterdam	7;17	300
28	Train8:Pairs->Rotterdam	8;18	300
29	Train9:Pairs->Rotterdam	9;19	300
30	Train10:Pairs->Rotterdam	10;20	300
31	Train1:Pairs->Rotterdam	1;11	500
32	Train2:Pairs->Rotterdam	2;12	500
33	Train3:Pairs->Rotterdam	3;13	500
34	Train4:Pairs->Rotterdam	4;14	500
35	Train5:Pairs->Rotterdam	5;15	500
36	Train6:Pairs->Rotterdam	6;16	500
37	Train7:Pairs->Rotterdam	7;17	500
38	Train8:Pairs->Rotterdam	8;18	500
39	Train9:Pairs->Rotterdam	9;19	500
40	Train10:Pairs->Rotterdam	10;20	500
41	Train1:Pairs->Schiphol	1;11;21	350
42	Train2:Pairs->Schiphol	2;12;22	350
43	Train3:Pairs->Schiphol	3;13;23	350
44	Train4:Pairs->Schiphol	4;14;24	350
45	Train5:Pairs->Schiphol	5;15;25	350
46	Train6:Pairs->Schiphol	6;16;26	350
47	Train7:Pairs->Schiphol	7;17;27	350
48	Train8:Pairs->Schiphol	8;18;28	350
49	Train9:Pairs->Schiphol	9;19;29	350
50	Train10:Pairs->Schiphol	10;20;30	350
51	Train1:Pairs->Schiphol	1;11;21	525
52	Train2:Pairs->Schiphol	2;12;22	525
53	Train3:Pairs->Schiphol	3;13;23	525
54	Train4:Pairs->Schiphol	4;14;24	525
55	Train5:Pairs->Schiphol	5;15;25	525
56	Train6:Pairs->Schiphol	6;16;26	525
57	Train7:Pairs->Schiphol	7;17;27	525
58	Train8:Pairs->Schiphol	8;18;28	525
59	Train9:Pairs->Schiphol	9;19;29	525
60	Train10:Pairs->Schiphol	10;20;30	525
61	Train1:Pairs->Amsterdam	1;11;21;31	350
62	Train2:Pairs->Amsterdam	2;12;22;32	350
63	Train3:Pairs->Amsterdam	3;13;23;33	350
64	Train4:Pairs->Amsterdam	4;14;24;34	350
65	Train5:Pairs->Amsterdam	5;15;25;35	350
66	Train6:Pairs->Amsterdam	6;16;26;36	350
67	Train7:Pairs->Amsterdam	7;17;27;37	350
68	Train8:Pairs->Amsterdam	8;18;28;38	350
69	Train9:Pairs->Amsterdam	9;19;29;39	350
70	Train10:Pairs->Amsterdam	10;20;30;40	350
71	Train1:Pairs->Amsterdam	1;11;21;31	525
72	Train2:Pairs->Amsterdam	2;12;22;32	525
73	Train3:Pairs->Amsterdam	3;13;23;33	525
74	Train4:Pairs->Amsterdam	4;14;24;34	525
75	Train5:Pairs->Amsterdam	5;15;25;35	525
76	Train6:Pairs->Amsterdam	6;16;26;36	525
77	Train7:Pairs->Amsterdam	7;17;27;37	525
78	Train8:Pairs->Amsterdam	8;18;28;38	525
79	Train9:Pairs->Amsterdam	9;19;29;39	525
80	Train10:Pairs->Amsterdam	10;20;30;40	525
81	Train1:Brussels->Rotterdam	11	150
82	Train2:Brussels->Rotterdam	12	150
83	Train3:Brussels->Rotterdam	13	150
84	Train4:Brussels->Rotterdam	14	150
85	Train5:Brussels->Rotterdam	15	150
86	Train6:Brussels->Rotterdam	16	150
87	Train7:Brussels->Rotterdam	17	150
88	Train8:Brussels->Rotterdam	18	150
89	Train9:Brussels->Rotterdam	19	150
90	Train10:Brussels->Rotterdam	20	150
91	Train1:Brussels->Rotterdam	11	250
92	Train2:Brussels->Rotterdam	12	250
93	Train3:Brussels->Rotterdam	13	250
94	Train4:Brussels->Rotterdam	14	250
95	Train5:Brussels->Rotterdam	15	250
96	Train6:Brussels->Rotterdam	16	250
97	Train7:Brussels->Rotterdam	17	250
98	Train8:Brussels->Rotterdam	18	250
99	Train9:Brussels->Rotterdam	19	250
100	Train10:Brussels->Rotterdam	20	250
101	Train1:Brussels->Schiphol	11;21	175
102	Train2:Brussels->Schiphol	12;22	175
103	Train3:Brussels->Schiphol	13;23	175
104	Train4:Brussels->Schiphol	14;24	175
105	Train5:Brussels->Schiphol	15;25	175
106	Train6:Brussels->Schiphol	16;26	175
107	Train7:Brussels->Schiphol	17;27	175
108	Train8:Brussels->Schiphol	18;28	175
109	Train9:Brussels->Schiphol	19;29	175
110	Train10:Brussels->Schiphol	20;30	175
111	Train1:Brussels->Schiphol	11;21	275
112	Train2:Brussels->Schiphol	12;22	275
113	Train3:Brussels->Schiphol	13;23	275
114	Train4:Brussels->Schiphol	14;24	275
115	Train5:Brussels->Schiphol	15;25	275
116	Train6:Brussels->Schiphol	16;26	275
117	Train7:Brussels->Schiphol	17;27	275
118	Train8:Brussels->Schiphol	18;28	275
119	Train9:Brussels->Schiphol	19;29	275
120	Train10:Brussels->Schiphol	20;30	275
121	Train1:Brussels->Amsterdam	11;21;31	200
122	Train2:Brussels->Amsterdam	12;22;32	200
123	Train3:Brussels->Amsterdam	13;23;33	200
124	Train4:Brussels->Amsterdam	14;24;34	200
125	Train5:Brussels->Amsterdam	15;25;35	200
126	Train6:Brussels->Amsterdam	16;26;36	200
127	Train7:Brussels->Amsterdam	17;27;37	200
128	Train8:Brussels->Amsterdam	18;28;38	200
129	Train9:Brussels->Amsterdam	19;29;39	200
130	Train10:Brussels->Amsterdam	20;30;40	200
131	Train1:Brussels->Amsterdam	11;21;31	300
132	Train2:Brussels->Amsterdam	12;22;32	300
133	Train3:Brussels->Amsterdam	13;23;33	300
134	Train4:Brussels->Amsterdam	14;24;34	300
135	Train5:Brussels->Amsterdam	15;25;35	300
136	Train6:Brussels->Amsterdam	16;26;36	300
137	Train7:Brussels->Amsterdam	17;27;37	300
138	Train8:Brussels->Amsterdam	18;28;38	300
139	Train9:Brussels->Amsterdam	19;29;39	300
140	Train10:Brussels->Amsterdam	20;30;40	300
141	Train1:Rotterdam->Schiphol	21	50
142	Train2:Rotterdam->Schiphol	22	50
143	Train3:Rotterdam->Schiphol	23	50
144	Train4:Rotterdam->Schiphol	24	50
145	Train5:Rotterdam->Schiphol	25	50
146	Train6:Rotterdam->Schiphol	26	50
147	Train7:Rotterdam->Schiphol	27	50
148	Train8:Rotterdam->Schiphol	28	50
149	Train9:Rotterdam->Schiphol	29	50
150	Train10:Rotterdam->Schiphol	30	50
151	Train1:Rotterdam->Schiphol	21	100
152	Train2:Rotterdam->Schiphol	22	100
153	Train3:Rotterdam->Schiphol	23	100
154	Train4:Rotterdam->Schiphol	24	100
155	Train5:Rotterdam->Schiphol	25	100
156	Train6:Rotterdam->Schiphol	26	100
157	Train7:Rotterdam->Schiphol	27	100
158	Train8:Rotterdam->Schiphol	28	100
159	Train9:Rotterdam->Schiphol	29	100
160	Train10:Rotterdam->Schiphol	30	100
161	Train1:Rotterdam->Amsterdam	21;31	175
162	Train2:Rotterdam->Amsterdam	22;32	175
163	Train3:Rotterdam->Amsterdam	23;33	175
164	Train4:Rotterdam->Amsterdam	24;34	175
165	Train5:Rotterdam->Amsterdam	25;35	175
166	Train6:Rotterdam->Amsterdam	26;36	175
167	Train7:Rotterdam->Amsterdam	27;37	175
168	Train8:Rotterdam->Amsterdam	28;38	175
169	Train9:Rotterdam->Amsterdam	29;39	175
170	Train10:Rotterdam->Amsterdam	30;40	175
171	Train1:Rotterdam->Amsterdam	21;31	300
172	Train2:Rotterdam->Amsterdam	22;32	300
173	Train3:Rotterdam->Amsterdam	23;33	300
174	Train4:Rotterdam->Amsterdam	24;34	300
175	Train5:Rotterdam->Amsterdam	25;35	300
176	Train6:Rotterdam->Amsterdam	26;36	300
177	Train7:Rotterdam->Amsterdam	27;37	300
178	Train8:Rotterdam->Amsterdam	28;38	300
179	Train9:Rotterdam->Amsterdam	29;39	300
180	Train10:Rotterdam->Amsterdam	30;40	300
181	Train1:Schiphol->Amsterdam	31	50
182	Train2:Schiphol->Amsterdam	32	50
183	Train3:Schiphol->Amsterdam	33	50
184	Train4:Schiphol->Amsterdam	34	50
185	Train5:Schiphol->Amsterdam	35	50
186	Train6:Schiphol->Amsterdam	36	50
187	Train7:Schiphol->Amsterdam	37	50
188	Train8:Schiphol->Amsterdam	38	50
189	Train9:Schiphol->Amsterdam	39	50
190	Train10:Schiphol->Amsterdam	40	50
191	Train1:Schiphol->Amsterdam	31	100
192	Train2:Schiphol->Amsterdam	32	100
193	Train3:Schiphol->Amsterdam	33	100
194	Train4:Schiphol->Amsterdam	34	100
195	Train5:Schiphol->Amsterdam	35	100
196	Train6:Schiphol->Amsterdam	36	100
197	Train7:Schiphol->Amsterdam	37	100
198	Train8:Schiphol->Amsterdam	38	100
199	Train9:Schiphol->Amsterdam	39	100
200	Train10:Schiphol->Amsterdam	40	100
